# Supplementary material for: Optimization of Cancer Risk Assessment Models for PM2.5-Bound PAHs: Application in Jingzhong, Shanxi, China
Source: Toxics. 2022 Dec 7;10(12):761. doi: 10.3390/toxics10120761 (PMC9781926; doi:10.3390/toxics10120761)
Supplement: Supplementary file 1 [file toxics-10-00761-s001.zip]

Archive with 1 entries (1 files):
- toxics-2025425-supplementary.pdf
